# Supplementary material for: Enriched metabolites that potentially promote age-associated diseases in subjects with an elderly-type gut microbiota
Source: Gut Microbes. 2021 Jan 11;13(1):1865705. doi: 10.1080/19490976.2020.1865705 (PMC7808425; doi:10.1080/19490976.2020.1865705)
Supplement: Supplemental Material [file KGMI_A_1865705_SM6091.zip]

Archive with 3 entries (2 files):
- supplement/
- supplement/Suplemental material for Sperman.xlsx
- supplement/Sup_Fig_Revised.pdf
