# Supplementary material for: Enriched metabolites that potentially promote age-associated diseases in subjects with an elderly-type gut microbiota
Source: Gut Microbes. 2021 Jan 11;13(1):1865705. doi: 10.1080/19490976.2020.1865705 (PMC7808425; doi:10.1080/19490976.2020.1865705)
Supplement: Supplemental Material [file KGMI_A_1865705_SM6091.zip › supplement/Suplemental material for Sperman.xlsx]

## Sheet: Sheet1
				Fecal metabolite						Gut bacterial taxonomy
group	sample name	age	cluster	2-Hydroxy-4-methylvaleric acid	Cholic acid	Choline	N8-Acetylspermidine	Propionic acid	Trimethylamine	k__Archaea|p__Euryarchaeota|c__Methanobacteria|o__Methanobacteriales|f__Methanobacteriaceae|g__Methanobrevibacter|s__smithii	k__Bacteria	k__Bacteria|p__Actinobacteria|c__Actinobacteria|o__Actinomycetales|f__Actinomycetaceae	k__Bacteria|p__Actinobacteria|c__Actinobacteria|o__Actinomycetales|f__Actinomycetaceae|g__Actinobaculum|s__	k__Bacteria|p__Actinobacteria|c__Actinobacteria|o__Actinomycetales|f__Actinomycetaceae|g__Actinomyces|s__	k__Bacteria|p__Actinobacteria|c__Actinobacteria|o__Actinomycetales|f__Actinomycetaceae|g__Actinomyces|s__graevenitzii	k__Bacteria|p__Actinobacteria|c__Actinobacteria|o__Actinomycetales|f__Actinomycetaceae|g__Actinomyces|s__naeslundii	k__Bacteria|p__Actinobacteria|c__Actinobacteria|o__Actinomycetales|f__Actinomycetaceae|g__Actinomyces|s__neuiisubspanitratus	k__Bacteria|p__Actinobacteria|c__Actinobacteria|o__Actinomycetales|f__Actinomycetaceae|g__Actinomyces|s__odontolyticus	k__Bacteria|p__Actinobacteria|c__Actinobacteria|o__Actinomycetales|f__Actinomycetaceae|g__Actinomyces|s__turicensis	k__Bacteria|p__Actinobacteria|c__Actinobacteria|o__Actinomycetales|f__Actinomycetaceae|g__Actinomyces|s__viscosus	k__Bacteria|p__Actinobacteria|c__Actinobacteria|o__Actinomycetales|f__Actinomycetaceae|g__Trueperella|s__bernardiae	k__Bacteria|p__Actinobacteria|c__Actinobacteria|o__Actinomycetales|f__Actinomycetaceae|g__Varibaculum|s__	k__Bacteria|p__Actinobacteria|c__Actinobacteria|o__Actinomycetales|f__Corynebacteriaceae|g__Corynebacterium|s__	k__Bacteria|p__Actinobacteria|c__Actinobacteria|o__Actinomycetales|f__Corynebacteriaceae|g__Corynebacterium|s__argentoratense	k__Bacteria|p__Actinobacteria|c__Actinobacteria|o__Actinomycetales|f__Corynebacteriaceae|g__Corynebacterium|s__durum	k__Bacteria|p__Actinobacteria|c__Actinobacteria|o__Actinomycetales|f__Corynebacteriaceae|g__Corynebacterium|s__pseudodiphtheriticum	k__Bacteria|p__Actinobacteria|c__Actinobacteria|o__Actinomycetales|f__Corynebacteriaceae|g__Corynebacterium|s__xerosis	k__Bacteria|p__Actinobacteria|c__Actinobacteria|o__Actinomycetales|f__Micrococcaceae|g__Arthrobacter|s__cumminsii	k__Bacteria|p__Actinobacteria|c__Actinobacteria|o__Actinomycetales|f__Micrococcaceae|g__Rothia|s__	k__Bacteria|p__Actinobacteria|c__Actinobacteria|o__Actinomycetales|f__Micrococcaceae|g__Rothia|s__dentocariosa	k__Bacteria|p__Actinobacteria|c__Actinobacteria|o__Actinomycetales|f__Micrococcaceae|g__Rothia|s__mucilaginosa	k__Bacteria|p__Actinobacteria|c__Actinobacteria|o__Actinomycetales|f__Propionibacteriaceae|g__Propionibacterium|s__	k__Bacteria|p__Actinobacteria|c__Actinobacteria|o__Bifidobacteriales|f__Bifidobacteriaceae|g__Alloscardovia|s__	k__Bacteria|p__Actinobacteria|c__Actinobacteria|o__Bifidobacteriales|f__Bifidobacteriaceae|g__Alloscardovia|s__omnicolens	k__Bacteria|p__Actinobacteria|c__Actinobacteria|o__Bifidobacteriales|f__Bifidobacteriaceae|g__Bifidobacterium|s__	k__Bacteria|p__Actinobacteria|c__Actinobacteria|o__Bifidobacteriales|f__Bifidobacteriaceae|g__Bifidobacterium|s__adolescentis	k__Bacteria|p__Actinobacteria|c__Actinobacteria|o__Bifidobacteriales|f__Bifidobacteriaceae|g__Bifidobacterium|s__animalis	k__Bacteria|p__Actinobacteria|c__Actinobacteria|o__Bifidobacteriales|f__Bifidobacteriaceae|g__Bifidobacterium|s__bifidum	k__Bacteria|p__Actinobacteria|c__Actinobacteria|o__Bifidobacteriales|f__Bifidobacteriaceae|g__Bifidobacterium|s__breve	k__Bacteria|p__Actinobacteria|c__Actinobacteria|o__Bifidobacteriales|f__Bifidobacteriaceae|g__Bifidobacterium|s__catenulatum	k__Bacteria|p__Actinobacteria|c__Actinobacteria|o__Bifidobacteriales|f__Bifidobacteriaceae|g__Bifidobacterium|s__dentium	k__Bacteria|p__Actinobacteria|c__Actinobacteria|o__Bifidobacteriales|f__Bifidobacteriaceae|g__Bifidobacterium|s__kashiwanohense	k__Bacteria|p__Actinobacteria|c__Actinobacteria|o__Bifidobacteriales|f__Bifidobacteriaceae|g__Bifidobacterium|s__longum	k__Bacteria|p__Actinobacteria|c__Actinobacteria|o__Bifidobacteriales|f__Bifidobacteriaceae|g__Bifidobacterium|s__merycicum	k__Bacteria|p__Actinobacteria|c__Actinobacteria|o__Bifidobacteriales|f__Bifidobacteriaceae|g__Bifidobacterium|s__pseudocatenulatum	k__Bacteria|p__Actinobacteria|c__Actinobacteria|o__Bifidobacteriales|f__Bifidobacteriaceae|g__Bifidobacterium|s__pseudolongum	k__Bacteria|p__Actinobacteria|c__Actinobacteria|o__Bifidobacteriales|f__Bifidobacteriaceae|g__Bifidobacterium|s__ruminantium	k__Bacteria|p__Actinobacteria|c__Actinobacteria|o__Bifidobacteriales|f__Bifidobacteriaceae|g__Bifidobacterium|s__scardovii	k__Bacteria|p__Actinobacteria|c__Actinobacteria|o__Bifidobacteriales|f__Bifidobacteriaceae|g__Gardnerella|s__
A-type	F00106	66	3	0	0.164632	0.00674808	0.00121736	0.0644926	0.000492014	0	0.0351076	0	0	0	0	0	0	0	0	0	0	0	0	0	0	0	0	0	0	0	0	0	0	0	0	0	0	0	0.000226501	0	0	0	0	0	0	0	0	0	0
A-type	F00404	66	4	0.00220334	0.000484867	0.00375386	0.000449111	0.0681524	0.00539796	0	0.0605673	0	0	0	0	0	0	0	0	0	0	0	0	0	0	0	0	0	0.000255558	0	0	0	0	0	0	0.0158446	0	0.000255558	0	0	0.000255558	0	0.00485561	0	0.000511117	0	0	0	0
A-type	F01405	77	4	0.00104717	0.0993068	0.00816001	0.000789571	0.0579525	0.00306688	0	0.0753745	0	0	0	0	0	0	0	0	0	0	0	0	0	0	0	0	0	0	0	0	0	0	0	0	0.0421348	0	0	0	0	0	0.000468165	0.0102996	0	0.0374532	0	0.000468165	0	0
A-type	F03402	67	4	0.00186637	0.00234342	0.00401784	0.00505145	0.0873458	0.00347235	0	0.100922	0	0	0	0	0	0	0	0	0	0	0	0	0	0	0	0	0	0	0	0	0	0	0	0	0.00268231	0	0	0	0	0	0	0	0	0.00217938	0	0	0	0
A-type	Kyoto018	83	4	0.000429805	0.00134274	0.00122617	0.000990538	0.0727546	0.00387422	0	0.0303785	0	0	0	0	0	0	0	0	0	0	0	0	0	0	0	0	0	0	0	0	0.000498008	0	0	0	0.153386	0	0.000498008	0.00747012	0	0	0	0.0343625	0	0.000996016	0	0	0	0
A-type	R009	78	3	0.00151817	0.0778548	0.0131379	0.00297715	0.0847625	0.0068108	0	0.0197391	0	0	0.000171644	0	0	0	0	0	0	0	0	0	0	0	0	0	0	0	0	0.000171644	0	0	0	0	0.000514933	0	0.00171644	0	0	0.000514933	0.000343289	0.00978373	0	0.0106419	0	0	0	0
A-type	R014	66	4	0.00299208	0.130579	0.0103959	0.00304318	0.0271691	0.00611703	0	0.0592593	0	0	0	0	0	0	0	0	0	0	0	0	0	0	0	0	0	0	0	0	0	0	0	0	0	0	0	0	0	0	0.00189934	0.00721747	0	0.109592	0	0	0	0
A-type	R016	64	3	0.00169758	0.0142984	0.0128123	0.00216939	0.103095	0.0184086	0	0.015486	0	0	0	0	0	0	0	0	0	0	0	0	0	0	0	0	0	0	0	0	0	0	0	0	0.0738056	0	0.00280066	0.000164745	0	0.000494234	0.000164745	0.00543657	0	0.00395387	0	0.000988468	0	0
A-type	R032	71	4	0.000594748	0.00113772	0.00558461	0.00493116	0.144725	0.00803776	0	0.0429534	0	0	0	0	0	0	0	0	0	0	0	0	0	0	0	0	0	0	0	0	0.0070544	0	0	0	0.019282	0.000313529	0	0.000156764	0	0	0	0.0174008	0	0	0.000156764	0.000156764	0	0
A-type	R034	80	4	0.00276521	0.000674963	0.0100404	0.00405568	0.154573	0.00674809	0	0.0338808	0	0	0	0	0	0	0	0	0	0	0	0	0	0	0	0	0	0	0.000103295	0.000103295	0	0	0	0	0.047619	0	0.00175602	0	0	0.000309885	0.00020659	0.0107427	0	0	0	0.00020659	0	0
A-type	R035	81	4	0.00121527	0.00206463	0.00428751	0.00206031	0.0448157	0.00379627	0	0.0879082	0	0	0	0	0	0	0	0	0	0	0	0	0	0	0	0	0	0	0	0	0	0	0	0	0.023301	0	0.00123566	0.00070609	0	0	0.00441306	0.00900265	0	0.0241836	0	0.00229479	0	0
A-type	R058	68	4	0.000844676	0.00155332	0.00820911	0.00184254	0.0524034	0.00429361	0	0.0737437	0	0	0	0	0	0	0	0	0	0	0	0	0	0	0	0	0	0	0	0	0.000148677	0	0	0	0	0	0	0	0	0	0	0.000148677	0	0.000297354	0	0	0	0
A-type	R060	77	4	0.000957622	0.123661	0.00682465	0.000938774	0.108444	0.00367914	0	0.0136458	0	0	0	0	0	0	0	0	0	0	0	0	0	0	0	0	0	0	0	0	0.000148324	0	0	0	0.290715	0	0	0.000444972	0	0	0.0197271	0.031593	0	0.0563631	0	0.0173539	0	0
A-type	R064	67	3	0	0.00192504	0.00112392	0	0.0444766	0.00426899	0	0.0239955	0	0	0	0	0	0	0	0	0	0	0	0	0	0	0	0	0	0	0	0.00130208	0	0	0	0.000186012	0.402158	0	0.00223214	0	0	0.000372024	0.00204613	0.0645461	0	0.00204613	0	0.0031622	0	0
A-type	R069	68	4	0.000754342	0.0024203	0.00476289	0.00149133	0.11381	0.00751678	0	0.0268517	0	0	0	0	0	0	0	0	0	0	0	0	0	0	0	0	0	0	0	0	0	0	0	0	0.00162191	0	0	0	0	0.000360425	0	0.000540638	0	0.0115336	0	0.000180213	0	0
A-type	R079	66	3	0.00257471	0.00224513	0.00273814	0.00362675	0.122171	0.0054776	0	0.0370828	0	0	0	0	0	0	0	0	0	0	0	0	0	0	0	0	0	0	0	0	0	0	0	0	0.0169521	0	0.00123609	0	0	0	0.00565072	0.00194243	0	0.0725764	0	0.00158926	0	0
E-type	F00105	65	6	0.000620659	0.00130159	0.0079047	0.00566732	0.130516	0.00618813	0	0.0576236	0	0	0.00042061	0	0	0	0	0	0	0	0	0	0	0	0	0	0	0.000210305	0	0.00084122	0	0	0	0	0	0	0	0	0	0.00147213	0	0	0	0.000210305	0	0	0	0
E-type	F00504	65	6	0.000483634	0.00129261	0.0069803	0.00298227	0.10446	0.00518632	0	0.0451202	0	0	0	0	0	0	0	0	0	0	0	0	0	0	0	0	0	0	0	0.000245218	0	0	0	0	0.0100539	0	0	0	0	0.00294262	0	0.0026974	0	0	0	0	0	0
E-type	F04102	77	6	0.00154011	0.00118431	0.0152976	0.00507404	0.15839	0.00251177	0	0.124374	0	0	0.000217817	0	0	0	0	0.000217817	0	0	0	0	0	0	0	0	0	0.000217817	0	0	0	0	0	0	0.0187323	0	0.000653452	0.000217817	0	0	0	0	0	0	0	0	0	0
E-type	F04303	60	6	0.0125262	0.00205035	0.00390214	0.00267616	0.124735	0.00781051	0	0.110387	0	0	0	0	0	0	0	0	0	0	0	0	0	0	0	0	0	0	0.000342818	0	0.000342818	0	0	0	0	0	0	0.0191978	0	0	0	0	0	0.00102845	0	0	0	0
E-type	Kyoto017	81	6	0.00906162	0.000831109	0.00952259	0.000523748	0.0784192	0.00639222	0	0.0184502	0	0	0.000217061	0	0	0	0	0	0	0	0	0	0	0	0	0	0	0	0	0	0	0	0	0	0.0842197	0	0	0.00455828	0	0.000651183	0	0.00130237	0	0.000217061	0	0.000434122	0	0
E-type	Kyoto019	82	6	0.00386688	0.00244188	0.0468298	0.00813865	0.271053	0.0187858	0	0.062476	0	0	0	0	0	0	0	0	0	0	0	0	0	0	0	0	0	0	0.000191644	0	0	0	0	0	0.00191644	0.000191644	0	0.00479111	0	0	0.000191644	0.00843235	0	0.000383289	0	0	0	0
E-type	Kyoto024	81	6	0.00437005	0.0026905	0.0105086	0.0140076	0.279122	0.012638	0	0.0213871	0	0	0.00061106	0	0	0	0	0	0	0	0	0	0	0	0	0	0	0	0	0.00061106	0	0	0	0	0	0	0	0.00030553	0	0.00366636	0.00030553	0.020165	0	0.0232203	0	0	0	0
E-type	Okinawa032	85	6	0.00393883	0.00290257	0.0103886	0.00388132	0.156504	0.0127997	0	0.0627509	0	0	0	0	0	0	0	0	0	0	0	0	0.000211282	0	0	0	0	0	0	0	0	0	0	0	0.00802873	0	0.000633847	0.000211282	0	0.00169026	0	0.00676104	0	0.000211282	0	0	0	0
E-type	Okinawa040	81	6	0.00147916	0.00124606	0.00952032	8.06825e-05	0.0384934	0.00548282	0	0.0499721	0	0	0	0	0	0	0	0	0	0	0	0	0	0	0	0	0	0	0	0.000279174	0	0.000279174	0	0	0.00307091	0	0	0.00139587	0	0.000837521	0	0.00251256	0	0.00111669	0	0	0	0
E-type	Okinawa042	81	6	0.0194673	0.00331151	0.00453702	0.00234591	0.0994794	0.00674541	0	0.0791583	0	0	0	0	0	0	0	0	0	0	0	0	0	0	0	0	0	0	0	0	0	0	0	0	0.00425852	0	0.000250501	0.000751503	0	0	0	0.000501002	0	0	0	0	0	0
E-type	Okinawa050	82	6	0.00741666	0.000769305	0.0278988	0.00382744	0.184383	0.0285941	0.000233809	0.0364742	0	0	0	0	0	0	0	0	0	0	0	0	0	0	0	0	0	0	0	0.000233809	0	0.000233809	0	0	0.00140285	0	0	0.0121581	0	0.00187047	0.000233809	0.00210428	0	0.00140285	0	0	0	0
E-type	R008	72	6	0.000551854	0.00163673	0.0578088	0.00869031	0.0807459	0.0182082	0	0.19716	0	0	0	0	0	0	0	0	0	0	0	0	0	0	0	0	0	0	0	0	0	0	0	0	0.0127811	0	0	0	0	0	0	0	0	0	0	0	0	0
E-type	R024	79	6	0.00240297	0.00228112	0.0104969	0.000690911	0.0665923	0.00625309	0	0.0303143	0	0	0	0	0	0	0	0	0	0	0	0	0	0	0	0	0	0.000185977	0	0	0	0	0	0	0	0	0.000743909	0	0	0.000557932	0	0.00260368	0	0	0	0	0	0
E-type	R038	71	6	0.000945029	0.00139343	0.0157237	0.0151873	0.0998512	0.0144366	0	0.0453928	0	0	0	0	0	0	0	0	0	0	0	0	0	0	0	0	0	0	0.000193986	0	0	0	0	0	0.000775946	0	0	0	0	0.00484966	0	0.00116392	0	0.000193986	0	0	0	0
E-type	R065	68	6	0.00135129	0.00356604	0.016794	0.00788636	0.150375	0.00728013	0	0.053029	0	0	0	0	0	0	0	0	0	0	0	0	0	0	0	0	0	0	0	0.000351185	0.000526778	0	0	0	0.0409131	0	0.00158033	0	0	0.000175593	0.00456541	0.00877963	0	0.0314311	0	0.00579456	0	0
E-type	R068	71	6	0.000362589	0.00128086	0.0068983	0.000565785	0.10609	0.00450263	0	0.0664321	0	0	0	0	0	0	0	0	0	0	0	0	0	0	0	0	0	0	0.000140746	0	0	0	0	0	0	0	0	0	0	0	0.000140746	0	0	0.000140746	0	0	0	0
[truncated: 472 more columns]
